# Supplementary material for: Single-Cell Landscape Change in Cervical Epithelial Cells and Microenvironment During the Transformation from CINIII to Cervical Squamous Cell Carcinoma
Source: Cancers (Basel). 2026 May 21;18(10):1674. doi: 10.3390/cancers18101674 (PMC13204301; doi:10.3390/cancers18101674)
Supplement: Supplementary file 1 [file cancers-18-01674-s001.zip › Supplementary Table S1.xlsx]

## Sheet: Sheet1
Cohort & Purpose	Case Number (N)	Pairing Status & Tissue Origin	Tissue State & Processing	Application in Figures (Analysis Type)
scRNA-seq Discovery Cohort	3 patients	Self-control, spatially co-existing lesions. Fresh CINIII and CSCC tissues from the same surgical specimen of each patient.	Fresh tissue → Living cell preservation solution → Whole-tissue dissociation into single-cell suspension.	Fig 1, 2, 3, 4, 5, 6: All bioinformatics analyses (clustering, differential expression, pseudotime, RNA velocity, cell-cell communication) are based on the integrated scRNA-seq data from these 6 samples (3 CINIII + 3 CSCC).
IHC/IF Validation Cohort 1 (Autologous Control)	30 patients	Self-control, spatially co-existing lesions. FFPE blocks containing both CINIII and CSCC regions within the same tissue section.	Formalin-fixed, paraffin-embedded (FFPE) → Sectioned for immunohistochemistry (IHC) and immunofluorescence (IF).	Fig 2k (SOX2 IHC), Fig 3f (CD31/VWF IF), Fig 4i-j (TXNIP/ARL4D IHC), Fig 5j (CD68/86/206 IF). Used for paired, within-sample comparison of protein expression.
IHC/IF Validation Cohort 2 (Allogeneic Control)	30 CINIII vs. 30 CSCC (different individuals)	Xenocontrol, sequential biopsies from independent patients. FFPE blocks from independent individuals diagnosed with either CINIII or CSCC.	Formalin-fixed, paraffin-embedded (FFPE) → Sectioned for IHC and IF.	Fig 2k, 3f, 4i-j, 5j (panels labeled ‘CINIII-2’ and ‘CSCC-2’). Used for group-level comparison between disease states across a population.
Supplementary Table S1. Overview of patient cohorts, sample pairing, processing, and data application.
