# Supplementary material for: Single-Cell Landscape Change in Cervical Epithelial Cells and Microenvironment During the Transformation from CINIII to Cervical Squamous Cell Carcinoma
Source: Cancers (Basel). 2026 May 21;18(10):1674. doi: 10.3390/cancers18101674 (PMC13204301; doi:10.3390/cancers18101674)
Supplement: Supplementary file 1 [file cancers-18-01674-s001.zip › Supplementary Table S2.xlsx]

## Sheet: Sheet1
Cluster ID	Inferred Cell Type	Representative Marker Genes Shown in Fig. 1f	Major Cellular Compartment	Immune Sub-compartment
0, 4	T Cells	PTPRC, CD3E, TRBC2, FOXP3	Immune Compartment	Lymphoid
21	Proliferating T Cells	PTPRC, CD3E, MKI67, TOP2A	Immune Compartment	Lymphoid
15	Natural Killer Cells	GZMK, GNLY, NKG7	Immune Compartment	Lymphoid
13	Plasma B Cells	CD79A, JCHAIN	Immune Compartment	Lymphoid
2, 9, 20	Macrophages	CD14, LYZ, C1QA, CD68, IL1B	Immune Compartment	Myeloid
18	Neutrophils	FCGR3B, G0S2, S100A8	Immune Compartment	Myeloid
22	Mast Cells	CPA3, TPSB2, TPSAB1	Immune Compartment	Myeloid
1, 3, 8, 11, 17	Fibroblasts	DCN, MMP2, SFRP2	Stromal Compartment	Not applicable
10	Smooth Muscle Cells	ACTA2, RGS5, MYH11, NOTCH3, TAGLN	Stromal Compartment	Not applicable
7	Endothelial Cells	VWF, A2M, TM4SF1, LIFR, FLT1	Vascular Compartment	Not applicable
5, 6, 12, 14, 16, 19	Epithelial Cells	EPCAM, KRT5, KRT14, SCGB3A1, WFDC2, TACSTD2	Epithelial Compartment	Not applicable
Supplementary Table S2. Annotation of the 23 transcriptional clusters identified by single-cell RNA sequencing. Marker genes were selected based on canonical cell-type signatures from the CellMarker 2.0 database and published cervical single-cell studies, including Refs. 20, 31, and 32. Cell-type identities were further confirmed by cluster-specific marker expression patterns.Cell-type identities…
